# Supplementary material for: Cell fixation and preservation for droplet-based single-cell transcriptomics
Source: BMC Biol. 2017 May 19;15:44. doi: 10.1186/s12915-017-0383-5 (PMC5438562; doi:10.1186/s12915-017-0383-5)
Supplement: Supplementary file 5 — Top 50 marker genes expressed in 4873 fixed, primary cells from Drosophila embryos. Related to Fig. 3. Tables S1 and S2 contain the top 50 marker genes per cluster, provided by Seurat's function 'FindAllMarkers' [17]. We additionally ordered them per cluster in decreasing log2-fold change (log2FC). The log2FC was computed for a given gene by dividing its average normalized expression for a given cluster over the average normalized expression in the rest of the clusters and taking the logarithm of the fold change. (XLSX 214 kb) [file 12915_2017_383_MOESM5_ESM.xlsx]

## Sheet: Sheet1
Table S1. Top 50 variable genes per cluster in 4873 methanol-fixed cells from dissociated Drosophila embryos (75% stage 10 and 11)
cluster0		cluster1		cluster2		cluster3		cluster4		cluster5		cluster6		cluster7		cluster8		cluster9		cluster10		cluster11		cluster12		cluster13		cluster14		cluster15
undifferentiated cells		developing midgut		neurogenesis		head mesoderm/hemocyte differentiation		muscle		visceral muscle		epidermis		amnioserosa		neurons		fat body/hemocyte		yolk		not assigned		midgut		fat body		germ cells		LVM longitudinal visc. muscle
0.gene	0.log2FC	1.gene	1.log2FC	2.gene	2.log2FC	3.gene	3.log2FC	4.gene	4.log2FC	5.gene	5.log2FC	6.gene	6.log2FC	7.gene	7.log2FC	8.gene	8.log2FC	9.gene	9.log2FC	10.gene	10.log2FC	11.gene	11.log2FC	12.gene	12.log2FC	13.gene	13.log2FC	14.gene	14.log2FC	15.gene	15.log2FC
jeb	3.81	DNaseII	4.67	nerfin-1	4.46	CG1942	6.04	Prm	6.74	bin	5.63	CG9689	7.26	CG18088	7.42	Rdl	7.64	Ance-5	9.8	Prat2	9.39	dhd	7.4	mesh	7.06	PGRP-SD	8.33	zpg	7.55	tey	8.38
Him	2.57	CG32053	4.22	Oli	4.45	Sr-CI	5.2	Mhc	6.27	bap	5.53	CG14110	7.05	CG43332	7.12	CG7781	7.04	CG31337	9.56	CG30272	9.32	Elba2	6.38	Ssk	7.03	CG11395	7.46	pgc	7.37	beat-IIb	7.55
CadN	1.79	Sox21a	3.91	tap	4.4	CG15211	4.46	Neurochondrin	6.08	Alk	5.3	ImpL1	6.69	CG5399	7.04	nrv3	6.85	CG8501	8.5	Tret1-1	8.48	twe	5.91	Tsp29Fb	6.97	Obp99c	7.3	nos	7.27	HLH54F	7.11
E(spl)m5-HLH	1.5	CG2930	3.38	CR45388	4.37	gcm	4.4	up	5.91	org-1	3.47	spz6	6.68	CG12011	6.94	Rim	6.84	CG1092	8.08	Oatp58Dc	8.47	Hsp26	5.89	CG15347	6.77	CG14275	7.18	CG11674	6.61	beat-IIa	6.67
bib	1.46	Gmap	3.31	wor	3.84	CG43799	4.4	CG43897	5.9	rau	3.46	CG9184	6.63	CG6753	6.69	Syt1	6.83	CG31777	7.93	Cyp6a8	8.16	mtrm	5.8	Tsp2A	6.69	CG34215	6.84	BigH1	5.87	H2.0	5.2
meso18E	1.44	CR42839	3.29	pros	3.82	GILT3	4.21	bt	5.89	CG6356	3.17	Obp56a	6.47	CG7997	6	nSyb	6.44	vkg	7.61	Lip4	8.04	Jabba	5.76	Jheh3	6.55	CG2233	6.64	stai	5.43	kon	4.99
ltl	1.32	Ance	3.03	scrt	3.8	CG4829	4.1	CG5177	5.79	tin	3.05	CG7296	6.45	spo	5.98	dysc	6.3	Cg25C	7.41	CG10621	8.02	26-29-p	4.87	CG10650	6.47	NimB3	6.6	CG12112	4.92	bru-3	4.87
CG5522	1.31	bru-2	2.93	CG13920	3.42	CG6805	4.03	Tm2	5.66	hbs	3.04	CG2016	6.43	CR43887	5.46	slo	6.03	CG34437	7.35	CG8398	7.92	smg	4.86	MtnA	6.35	CG7227	6.38	fabp	4.91	croc	4.52
CR45361	1.26	CG12643	2.86	CG6329	3.39	CG31431	3.98	TpnC47D	5.59	lmd	2.75	CG10591	6.42	Ih	5.17	Ggamma30A	6.01	Karl	7.01	CG5171	7.88	wisp	4.61	CG13704	6.19	CG6415	6.25	CG15098	4.87	Grip	4.19
slp1	1.26	fkh	2.35	ase	3.29	shep	3.83	CG1674	5.57	NetB	2.57	Spn43Aa	6.37	CG45263	5.1	Rbp6	5.73	NimB4	6.7	Cyp4e2	7.63	Jafrac1	4.46	mex1	6.04	CG3505	6.12	CG14545	4.76	Sirup	4.02
E(spl)m8-HLH	1.19	Sod3	2.21	insb	3.28	crq	3.8	Mlc1	5.55	sns	2.56	CG4702	6.36	C1GalTA	4.53	Appl	5.66	BM-40-SPARC	6.6	Smvt	7.56	CG42240	4.44	CG3814	5.88	CG5390	5.9	spz	4.67	Doc1	3.7
E(spl)m4-BFM	1.18	Pdp1	2.2	Orct2	3.1	CR45018	3.74	CG5080	5.52	wgn	2.53	ect	6.23	C15	4.49	CG11155	5.59	Glt	6.21	CG30431	7.39	BigH1	4.28	CG3699	5.05	Idgf4	5.67	Spn88Ea	4.23	Doc2	3.5
CG12744	1.18	GstD1	2.17	spdo	3.06	GILT2	3.7	Mlp60A	5.46	sing	2.48	CG9095	6.15	CG30463	4.31	cpx	5.52	CG34232	6.09	CG31002	7.31	aret	4.18	CR43051	5.03	CG4019	5.29	CG8507	4.16	nvy	3.44
E(spl)m7-HLH	1.15	SpdS	2.11	elav	2.86	NimC4	3.65	wupA	5.39	CG14207	2.41	CG7294	6.06	Esp	4.28	cac	5.32	CG14629	5.77	CG7763	7.2	CG15098	3.73	Jheh1	4.82	Fmo-2	5.15	Ubc4	4.09	mew	3.12
path	1.12	Fas2	2.03	msi	2.76	CG6218	3.55	TpnC73F	5.33	Drat	2.33	CG8420	6.06	Doc2	4.14	CG9919	5.3	CG9338	5.74	Drsl5	7.05	GstE1	3.67	CG13284	4.65	glob1	5.12	26-29-p	4.05	Aldh	3.05
phyl	1.11	CG4194	2.03	CR30009	2.64	Kaz-m1	3.47	CR42860	5.22	bmm	2.3	serp	6.03	MFS15	4.09	para	5.23	fat-spondin	5.6	Inos	6.96	Sod	3.61	CG9380	4.52	CG3246	5.09	Mgstl	3.95	CG5002	2.98
Brd	1.08	SppL	1.99	klu	2.51	NtR	3.42	Mlc2	5.13	CG34380	2.24	CG6118	6.03	Doc3	4.05	CG32150	5.02	CG14946	5.45	Rfabg	6.9	CG6767	3.55	CG4753	4.28	CG6084	4.82	CG7115	3.91	bin	2.95
nclb	1.07	CG8036	1.99	mira	2.46	CG9171	3.34	Act57B	5.09	salm	2.22	verm	6	CG17224	3.73	Syt7	4.75	CG6310	5.44	Sesn	6.77	Mdh1	3.41	CG34194	4.23	CG3011	4.61	Sod	3.8	Sox14	2.87
Tom	1.06	CG4753	1.98	Nrt	2.41	CG32407	3.29	Argk	4.88	bab2	2.16	CG11905	5.95	Lmpt	3.62	CG42492	4.66	CG13315	5.44	CG7272	6.75	Bsg25D	3.36	Tsp42Ed	3.98	CG2254	4.37	zuc	3.69	Pde11	2.86
Act87E	1.04	CG34224	1.96	CG6330	2.31	CG8602	3.2	gol	4.69	CG9650	2.11	Osi7	5.94	CG30118	3.48	miple	4.52	Plod	5.23	sisA	6.75	Gapdh2	3.28	CG11686	3.91	Npc2g	4.34	Eno	3.67	GILT3	2.73
Ubx	1.03	drm	1.93	sca	2.3	Pdxk	3.14	CG34417	4.48	Tl	2.08	Osi6	5.77	pgant5	3.41	cpo	4.17	Ugt58Fa	5.12	Irk3	6.73	Ubc4	3.19	CG1927	3.74	fat-spondin	4.33	CG17734	3.62	Taspase1	2.63
Ilp4	1.02	pgant6	1.88	brat	1.9	CG32982	3.08	sls	4.33	drl	2.01	CG9628	5.69	CG8312	3.31	fne	4.03	nemy	5.04	TM4SF	6.59	UbcE2H	3.15	CG5214	3.59	Glt	4.27	Pino	3.41	Hsp23	2.53
aop	1.02	CG31522	1.76	ventrally-expressed-protein-D	1.86	RhoL	3.07	CG33521	4.11	CG8321	1.98	CG4115	5.67	CG31886	3.28	nAChRalpha5	3.88	Npc2a	5.03	CG7255	6.23	CG6770	3.09	Vha68-2	3.46	mnd	4.19	kek1	3.4	CG14207	2.52
E(spl)malpha-BFM	1.01	peb	1.73	babos	1.85	sn	3.06	Vrp1	3.87	wake	1.96	ImpE2	5.48	CG42238	3.27	nrm	3.84	CG33494	4.96	Slc45-1	5.98	pgc	3.07	Chd64	3.35	CG9932	4.09	Jafrac1	3.3	RapGAP1	2.48
tsh	0.99	CG6959	1.71	CG3036	1.8	Npc2g	3.02	CG32813	3.73	abd-A	1.93	CG17672	5.31	peb	3.27	Gapdh2	3.62	Ppn	4.93	Pde9	5.95	Hsp27	2.98	CG8036	3.08	Plod	3.98	Pglym78	3.06	Sema-5c	2.45
sing	0.93	foi	1.69	D	1.78	Fkbp14	2.97	CG14687	3.52	pxb	1.93	CG7675	5.21	tup	3.22	Atpalpha	3.49	CG15209	4.87	CG3829	5.78	Gdh	2.97	Gdh	2.92	CG5793	3.97	Desat1	3.05	sca	2.42
Dl	0.91	CG18754	1.64	CG15628	1.78	CG8596	2.91	mbl	3.5	bru-3	1.77	CG15282	5.14	CrebA	3.17	chinmo	3.39	CG31808	4.72	Prx2540-2	5.62	Prosbeta3	2.94	Prx3	2.85	Idgf2	3.94	Hsp83	3.02	CG6356	2.4
nuf	0.88	dally	1.61	lola	1.71	CG8034	2.84	ImpL3	3.36	Sirup	1.67	GILT1	5.03	CG17265	3.01	CG6329	3.34	CG13907	4.68	CG3940	5.27	Prosalpha4	2.94	CG11151	2.84	Gel	3.89	PHGPx	2.95	GILT2	2.36
chn	0.88	CG13565	1.5	Hsp83	1.71	egh	2.83	Strn-Mlck	3.26	Fas3	1.65	wbl	5.03	CG13868	2.96	ImpL3	3.08	Nplp2	4.65	Ilp6	5.02	CG8223	2.64	Kaz-m1	2.69	NimB4	3.86	Sod3	2.95	CR30009	2.29
ventrally-expressed-protein-D	0.87	cwo	1.49	nrv2	1.65	CG12896	2.81	sns	3.23	fz2	1.64	CG43164	4.84	fj	2.94	CR46006	2.92	CG5191	4.56	be	4.97	GstD1	2.57	CG2811	2.56	MP1	3.86	Prx3	2.88	Dyrk2	2.24
dm	0.87	grn	1.38	Acf1	1.62	Cp1	2.75	CG1648	3.17	Dad	1.62	CG44325	4.84	Kr	2.82	Sap47	2.64	CG5958	4.5	CG33099	4.97	Uch-L5	2.55	Hsp60	2.48	CG14629	3.8	Tao	2.78	zfh1	2.09
Su(var)205	0.82	bnb	1.33	Antp	1.61	sgl	2.73	CG8503	3.15	wls	1.6	tyn	4.39	Ance	2.79	bru-3	2.53	NtR	4.45	CG10516	4.69	Prosalpha5	2.53	Hr4	2.41	Ugt58Fa	3.8	NAA20	2.62	CG34380	2
Ocho	0.82	Indy	1.27	E2f1	1.59	CG6310	2.63	betaTub60D	2.77	pre-lola-G	1.56	CG13631	4.05	CG42342	2.75	rhea	2.5	PHGPx	4.25	fok	4.62	CG2924	2.51	Vha13	2.34	CG4500	3.43	Prosbeta3	2.58	be	1.99
BobA	0.81	dm	1.11	CG3625	1.57	CG6891	2.62	Actn	2.64	CG43658	1.54	yellow-e3	3.7	CREG	2.72	CR43314	2.48	CG12730	4.25	CG4500	4.5	Prosbeta1	2.42	CG5010	2.27	CG6767	3.41	Uev1A	2.54	CR45226	1.99
hth	0.8	Inx3	1.08	trn	1.56	CG1637	2.59	Msp300	2.61	dlp	1.54	Fas3	3.54	CG34224	2.64	nrv2	2.44	CG43799	4.23	l(2)08717	4.43	pim	2.42	Phb2	2.19	CG31915	3.38	Prosalpha5	2.48	CR45138	1.85
CG7637	0.8	CR45138	1.08	CycE	1.53	cib	2.57	CR45361	2.54	dos	1.53	sinu	3.07	CG42394	2.59	Ald	2.4	CG5210	4.21	glob1	4.35	Cam	2.39	blw	2.14	ppl	3.34	CG9953	2.47	CR45361	1.81
Uhg4	0.78	Mad	1.07	CG9135	1.48	Ehbp1	2.52	ewg	2.38	CG6398	1.49	ab	2.95	Doc1	2.56	CG6218	2.38	CG31915	4.13	CG12896	4.29	Uev1A	2.37	CG11267	1.97	Rfabg	3.33	awd	2.45	noc	1.8
CG9650	0.78	Hsp60	1.05	Nrg	1.48	Rab5	2.51	Hr4	2.36	Mef2	1.48	CG8306	2.92	ovo	2.51	Fas1	2.31	alc	4.08	Prx2540-1	4.23	san	2.31	ATPsyn-gamma	1.91	GstE12	3.3	Prosalpha4	2.33	Dtg	1.77
NHP2	0.77	Shal	0.99	wech	1.46	Hsc70-3	2.48	Mef2	2.34	Act87E	1.35	Obp99a	2.75	mgl	2.47	CG2310	2.27	Npc2g	3.57	gem	4.16	Npc2a	2.3	CG1746	1.88	SpdS	3.29	Pomp	2.3	Mef2	1.73
RpLP0-like	0.77	Lac	0.95	Rcc1	1.42	sel	2.46	h	2.22	DOR	1.32	vvl	2.68	DOR	2.44	ct	2.18	scf	3.51	CR43650	4.16	Aps	2.29	Pdp1	1.85	CG16758	3.19	Prosalpha2	2.26	Nhe2	1.73
Ama	0.75	bou	0.94	CG10035	1.42	betaTub60D	2.45	Asph	2.1	Ilp4	1.17	CG9336	2.58	jar	2.41	sca	2.11	sgl	3.49	srp	4.01	awd	2.15	Vha16-1	1.79	scf	2.91	Prosbeta5	2.24	Act87E	1.66
nop5	0.74	vig2	0.78	CG13427	1.4	scf	2.26	Act87E	2.03	CG8147	1.14	Tsp39D	2.54	Dtg	2.3	mbl	2.1	LanB2	3.25	tai	3.6	tral	2.11	VhaM8.9	1.79	Fkbp14	2.87	aph-1	2.22	Src64B	1.66
how	0.7	Uhg1	0.77	Tet	1.39	Snx3	2.24	sing	1.83	meso18E	1.1	cold	2.42	cv-c	2.16	vvl	1.84	CG2852	3.23	CG42238	3.6	Prosbeta7	2.11	mtacp1	1.78	Hsp60	2.82	CG10326	2.17	Tet	1.5
Uhg5	0.69	CG11267	0.75	bl	1.36	ERp60	2.22	Tm1	1.8	comm	1.06	pck	2.35	CG45186	2.14	Fas2	1.75	ERp60	3.17	Pli	3.48	Prosbeta6	2.1	Trx-2	1.72	BM-40-SPARC	2.73	CG14715	2.14	chic	1.48
A2bp1	0.68	Gp150	0.69	link	1.32	CaBP1	2.06	Arpc3A	1.69	CG42678	1.06	CG6398	2.28	CR42862	2.1	Cam	1.71	GILT2	3.05	Glut4EF	3.47	me31B	2.08	Vha26	1.71	CR43650	2.61	Aps	2.09	Act5C	1.48
Fib	0.62	hoip	0.64	PCNA	1.29	KdelR	1.98	bol	1.62	how	0.92	grh	2.26	bun	1.86	shep	1.71	Fkbp14	3.02	Nplp2	3.4	CycB	2.07	ATPsyn-d	1.68	Ald	2.43	Dlc90F	2	Mes2	1.47
CG7911	0.61	Adk2	0.64	sbb	1.28	Pdi	1.82	Ald	1.58	jigr1	0.87	CG7713	2.25	CG8034	1.83	kune	1.69	NimC4	2.97	ps	3.34	Pomp	2	CG3731	1.67	Cg25C	2.39	CG3662	1.86	Fas2	1.41
hoip	0.61	Inx2	0.62	Amun	1.18	SsRbeta	1.78	Trp1	1.45	A2bp1	0.8	kune	2.11	ps	1.76	CG42342	1.67	sn	2.95	ctrip	3.28	Hsp83	1.94	CG4692	1.58	Pdp1	2.36	eIF5	1.85	Jupiter	1.36
Nop60B	0.57	ps	0.61	roX1	1.17	Act5C	1.75	vig	1.41	Chrac-16	0.76	Rtnl1	1.8	CG5059	1.7	Tsp42Ee	1.59	Act42A	2.8	CrebA	3.25	CG1943	1.67	Oscp	1.52	CG11267	1.97	Pdcd4	1.74	Btk29A	1.32
Ppa	0.57	Dl	0.6	CG4440	1.02	CG5885	1.73	CG18754	1.23	CG8289	0.74	Hsc70-3	1.79	glec	1.57	Obp99a	1.58	Pdi	2.67	CR43432	3.13	sesB	1.41	ATPsyn-beta	1.31	Pdi	1.95	CG16817	1.52	CG18754	1.28
