# Supplementary material for: Cell fixation and preservation for droplet-based single-cell transcriptomics
Source: BMC Biol. 2017 May 19;15:44. doi: 10.1186/s12915-017-0383-5 (PMC5438562; doi:10.1186/s12915-017-0383-5)
Supplement: Supplementary file 8 — Top 50 marker genes expressed in 4366 sorted, fixed cells from mouse hindbrain and cerebellum. For explanations, see legend to Table S1. Related to Fig. 4. (XLSX 196 kb) [file 12915_2017_383_MOESM8_ESM.xlsx]

## Sheet: Sheet1
Table S2. Top 50 variable genes per cluster in 4366 sorted, methanol-fixed cells isolated from mouse hindbrain and cerebellum
cluster0		cluster1		cluster2		cluster3		cluster4		cluster5		cluster6		cluster7		cluster8		cluster9		cluster10		cluster11
exitatory neurons		granule cells		oligodendrocyte progenitors		inhibitory neurons		astrocytes		cerebellar neurons		myelinating oligodendrocytes		microglia		astrocyte progenitors		endothelial progenitors		endothelial cells		Schwann cells
0.gene	0.log2FC	1.gene	1.log2FC	2.gene	2.log2FC	3.gene	3.log2FC	4.gene	4.log2FC	5.gene	5.log2FC	6.gene	6.log2FC	7.gene	7.log2FC	8.gene	8.log2FC	9.gene	9.log2FC	10.gene	10.log2FC	11.gene	11.log2FC
Neurod1	2.56	Ube2c	3.95	Lhfpl3	4.62	Tfap2b	6.53	Slc6a11	7.72	Eomes	4.88	Enpp6	8.68	Siglech	12.55	Gdf10	7.9	Higd1b	12.29	AU021092	Inf	Mpz	Inf
Cacna2d1	2.56	Sgol2a	3.74	Car8	4.27	Lhx5	6.46	Cldn10	6.42	Meg3	4.03	Bmp4	8.63	Aif1	11.37	Gria1	5.65	Kcnj8	11.25	Slc38a5	11.37	Col1a1	9.51
Gap43	2.52	Ccnb1	3.7	Olig1	3.94	Angpt1	4.01	Agt	6.42	Chgb	3.53	Cldn11	6.92	C1qb	11.11	Pdlim3	5.39	Rgs5	11.04	Cldn5	11.33	Col3a1	8.78
St18	2.42	Ccna2	3.66	Qpct	3.86	Pax3	2.3	Vcam1	6.2	Cbln1	3.43	Mag	6.6	C1qa	11.11	Hopx	5.05	Ndufa4l2	10.98	Ly6c1	11.19	Plekha4	8.09
Clmp	2.39	Cdk1	3.66	Cspg5	3.79	Socs2	2.18	Gja1	6.07	Nnat	3.34	Plp1	6.42	Fcrls	10.86	Spock3	5.02	Abcc9	10.31	Abcb1a	10.65	Mal	8.02
Tubb3	2.31	Esco2	3.65	Olig2	3.73	Nav1	2.01	Car2	6.02	Syt1	3.2	Neu4	6.21	P2ry12	10.73	Slc1a3	4.76	Myl9	9.03	Flt1	10.18	Sostdc1	7.97
Uncx	2.29	Kif11	3.63	Cdo1	3.73	Camk2n1	1.87	Clu	5.94	Otx2	3.03	Mbp	6.17	Ctss	10.69	Tnc	4.69	Vtn	8.94	Cd93	9.94	Col1a2	7.5
Stmn2	2.21	Arhgap11a	3.45	C1ql1	3.55	Kif21a	1.71	Slc7a10	5.94	Ly6h	3	Bcas1	5.18	Trem2	10.16	Aldh1l1	4.4	Itga1	8.54	Slc22a8	9.55	Egfl8	6.63
Rbfox3	2.18	Spc25	3.42	Scrg1	3.45	Mdk	1.67	Htra1	5.58	Celf4	2.86	Zfp365	5.04	Ccl4	10.14	Atp1b1	4.23	Ifitm1	8.12	Slco1c1	9.47	Tgfbr3	6.37
Cplx2	2.1	Cdc20	3.42	Cntn1	3.37	Sox11	1.66	Igfbp2	5.35	Neurod6	2.73	Cnp	5.02	Cd53	10.09	Nid1	3.96	Gja4	7.8	Ctla2a	9.3	Matn2	6.18
Sept3	2.08	Cks2	3.39	Rprm	3.28	Igfbpl1	1.6	Slc4a4	5.27	Arpp21	2.63	Lims2	4.96	Pld4	10.02	Acot1	3.94	Sod3	7.57	Pglyrp1	8.84	Cryab	6.07
Lhx1	2.05	Nusap1	3.38	B3gat2	3.24	Arhgap21	1.55	Pla2g7	5.24	Gm2694	2.62	Sirt2	4.75	Csf1r	9.91	Id4	3.68	Rgs4	7.37	Kdr	8.12	Art3	5.95
Gm2694	1.95	Top2a	3.37	Cacng4	3.16	Neurod2	1.51	Mlc1	5.02	Chd3os	2.57	Tnr	4.7	Ccl3	9.9	Timp4	3.59	Eva1b	6.97	Itm2a	7.55	Pou3f1	5.73
Rnmt	1.94	Kif23	3.37	Pdgfra	3.11	Zbtb20	1.42	Aqp4	4.97	Olfm1	2.56	Gpr17	4.57	C1qc	9.88	Phgdh	3.55	Bgn	6.9	Car4	7.46	Rbp1	5.53
Celf2	1.86	Ckap2l	3.36	Rgcc	3.01	Ccnd2	1.35	Aldoc	4.94	Nefl	2.55	Ugt8a	4.56	Fcgr3	9.81	Rlbp1	3.53	Apold1	6.74	Ptprb	7.38	Lpar1	5.4
Ebf1	1.85	Mki67	3.35	Pllp	2.94	Elavl4	1.35	Atp1b2	4.79	Chl1	2.46	S100a13	4.04	Cx3cr1	9.75	Id3	3.4	Col4a1	6.68	Cd34	7.34	Emp3	5.37
Lhx1os	1.84	Cdca8	3.33	Kcnip3	2.82	Fxyd6	1.22	Mfge8	4.56	Nrep	2.33	Tmem163	3.95	Gpr34	9.56	Gstm1	3.38	Igf2	6.68	Egfl7	6.94	Itih5	5.27
Map1b	1.83	Fbxo5	3.28	Epn2	2.78	Nhlh2	1.2	Plpp3	4.55	Snca	2.31	3110035E14Rik	3.84	Tyrobp	9.53	Aqp4	3.34	Col4a2	6.43	Slc39a8	6.64	Lmna	4.93
Mab21l1	1.83	Tpx2	3.27	Serpine2	2.77	Nfix	1.18	Mt2	4.54	Zic4	2.24	S100b	3.82	Ly86	9.51	Ednrb	3.31	Ifitm3	6.34	Vwa1	6.46	Rarres2	4.87
Ina	1.8	Cdca3	3.22	Ncald	2.69	6330403K07Rik	1.18	Apoe	4.53	Gnao1	2.24	2810468N07Rik	3.8	Fcer1g	9.44	Sparcl1	3.3	Igfbp7	5.99	Slc40a1	6.39	Lamb1	4.82
Nbea	1.79	Knl1	3.18	Bcan	2.58	Tcf4	1.13	Sparcl1	4.44	Mapt	2.24	Fyn	3.7	Laptm5	9.28	Vim	3.27	Cnn2	5.95	BC028528	6.22	Lgals1	4.79
Mllt11	1.74	Cenpa	3.17	Nap1l5	2.57	Zbtb18	1.11	Ttyh1	4.22	36951	2.24	Nkx2-2	3.66	Fyb	8.8	Dbi	3.21	Gng11	5.84	Esam	6.21	Pmp22	4.58
Nhlh2	1.72	Cenpf	3.16	3110035E14Rik	2.52	Lmo4	1.08	Mt3	4.18	Cd200	2.21	S100a1	3.63	Hpgds	8.73	Fabp7	3.18	Crip1	5.63	Ramp2	6.03	Arpc1b	4.57
Nrn1	1.72	Mis18bp1	3.12	Enpp2	2.47	Nfib	0.97	Ncan	4.16	Camk2d	2.12	S100a6	3.53	Ptgs1	8.51	Limch1	3.15	Anxa5	5.52	Slc16a1	6.01	Anxa2	4.54
Basp1	1.69	2810417H13Rik	3.11	Gatm	2.45	Thra	0.94	Mt1	3.93	Atp1b1	1.98	Epb41l2	3.47	Hexb	7.87	Pla2g7	3.11	S100a11	5.33	Ptrf	5.96	Fxyd1	4.49
Pax6	1.68	Birc5	3.1	Ccnd1	2.31	Gm17750	0.94	Atp1a2	3.93	Stmn4	1.93	Rab33a	3.43	Rnase4	7.55	Gm29521	3.04	Pcdh18	5.24	Slc2a1	5.89	Itga6	3.81
Dcx	1.68	Sfrp1	3.1	Gm2a	2.29	Ypel3	0.94	Hes5	3.92	Barhl1	1.91	Pllp	3.38	Unc93b1	7.53	Mgst1	2.98	Gucy1a3	5.23	Apod	5.88	S100a6	3.76
Elavl3	1.67	Hmgb2	3.08	S100a1	2.23	Cd24a	0.93	Mgst1	3.7	Mgst3	1.9	Itpr2	3.37	Cd83	6.62	Mlc1	2.97	Fstl1	5.15	Srgn	5.66	Gjc3	3.59
Gng3	1.63	Lockd	3.05	Asrgl1	2.21	Fnbp1l	0.93	Mmd2	3.68	Snap25	1.82	Chn2	3.32	Maf	6.54	Myo6	2.95	Uaca	5.04	Ccdc141	5.65	Serpinh1	3.39
Ppp1r14c	1.62	Prc1	3.04	Tagln2	2.21	Kif5c	0.93	Ptprz1	3.66	Uchl1	1.81	Ptpre	3.3	Lgmn	6.1	Nkain4	2.93	Phldb2	4.99	Hspb1	5.65	Sparc	3.24
Cdk5r1	1.6	Cenpe	3.03	Tpm1	2.14	H2afy2	0.92	Ednrb	3.52	Zic1	1.77	Tmeff2	3.3	Zfp36	5.99	Lxn	2.86	Arhgdib	4.97	Palmd	5.6	Ctnnal1	3.19
Ppp2r2c	1.59	Ccnb2	2.94	Phactr3	2.06	Dcx	0.91	Hes1	3.42	Camk2n1	1.77	Igsf9b	3.2	Rgs10	5.94	Ddah1	2.81	Ifitm2	4.6	Pltp	5.45	Plp1	3.15
Sema6a	1.59	Smc4	2.92	Ddah1	2.02	Txnrd1	0.9	Cst3	3.32	Mllt11	1.74	Sox8	3.15	Hspa1b	5.93	Acadl	2.78	Gm13889	4.58	Bsg	5.33	Sat1	3.03
Ppp2r2b	1.51	Cks1b	2.87	S100a13	2.01	Ndn	0.85	Cpe	3.3	Rab3a	1.74	Sh3gl3	3.1	H2-K1	5.45	Ndrg2	2.74	Gjc1	4.53	Tfrc	5.21	Rasal2	3
Gm17750	1.49	Racgap1	2.87	Alcam	2.01	Serf1	0.85	Phyhipl	3.29	Bex1	1.66	Sox10	3.05	Ctsd	5.3	Metrn	2.71	Lgals1	4.52	Igfbp7	5.14	S100a10	2.86
Tagln3	1.48	Mfap4	2.85	Pik3r1	2	Tmeff1	0.85	Ramp1	3.07	Nap1l5	1.65	Col9a3	2.97	Atf3	5.25	Mfge8	2.66	Gadd45b	4.48	Spock2	5.13	Ppic	2.81
Rtn1	1.47	Incenp	2.85	Rev3l	1.89	Nrep	0.84	Id3	2.98	Fos	1.64	Gltp	2.89	Mef2c	5.07	Gpm6b	2.63	Gucy1b3	4.47	Slc7a5	4.99	Fosb	2.76
Tmsb10	1.46	Spc24	2.82	Chpt1	1.85	E130114P18Rik	0.84	Ndrg2	2.95	Nsg1	1.64	S100a16	2.87	Klf2	4.85	AW047730	2.58	Myo1b	4.24	Col4a2	4.97	Mbnl2	2.67
Gng2	1.46	Smc2	2.65	Tspan6	1.77	Bzw2	0.82	Fos	2.93	Zwint	1.64	Dnm3	2.81	Serinc3	4.79	Aldoc	2.58	Cald1	3.96	Gng11	4.73	Hspa1a	2.65
Tmsb4x	1.45	H2afx	2.36	Pcsk1n	1.75	Nap1l4	0.82	Scd2	2.9	Snrpn	1.61	Mpzl1	2.68	Ctsz	4.78	Mmd2	2.51	Serpinh1	3.93	Ets1	4.66	Tsc22d4	2.49
Stmn4	1.38	Tmpo	2.35	Arl4a	1.75	Tagln3	0.82	Fabp7	2.85	Nsg2	1.6	Scrg1	2.54	B2m	4.65	Vcan	2.47	Ppic	3.88	Lmo2	4.61	Add3	2.38
Ddah2	1.35	Cog7	2.29	Ptprz1	1.72	Fez1	0.76	Dbi	2.81	6330403K07Rik	1.55	Pfn2	2.52	Hspa1a	4.65	Mt2	2.38	Tagln2	3.84	Ankrd37	4.41	Mbp	2.36
Ppp3ca	1.35	Dut	2.28	Ramp1	1.72	C130071C03Rik	0.75	Ptn	2.78	Spop	1.55	Cd9	2.41	Selenop	4.4	Ttyh1	2.33	Atp1a2	3.49	Apold1	4.34	Nr2f2	2.33
Apc	1.35	Tuba1b	2.22	Ppp1r14b	1.71	Ezh2	0.72	Slc1a3	2.78	Stmn2	1.54	Enpp2	2.39	Ctsb	4.1	Mt3	2.29	Myl12a	3.41	Cxcl12	4.11	Cdkn1c	2.32
Mtss1	1.34	Dek	2.12	1700025G04Rik	1.69	Snrpe	0.69	Gm3764	2.75	Neurod2	1.54	Wasf1	2.25	Junb	4.09	Scd2	2.19	38231	3.27	Klf2	4.06	Cnp	2.26
Tubb2b	1.33	Usp1	2.12	Sec11c	1.65	Ptms	0.66	Egr1	2.71	Gm26735	1.52	Tsc22d4	2.23	Sat1	3.71	Dclk1	2.17	Phlda1	3.13	Selenop	4.05	Gatm	2.25
Zic1	1.32	H2afz	2.02	S100a16	1.57	Stmn1	0.66	Glud1	2.7	Thra	1.46	Arl4a	2.15	Rhob	3.71	Plpp3	2.07	Sparc	2.93	Sparc	3.54	Vim	2.24
Stmn3	1.23	Hmgn2	2.01	Fabp7	1.28	Cdk4	0.63	Dclk1	2.6	Atp2b1	1.43	Dynll2	2.03	Ctsl	3.69	Pea15a	2.04	Itgb1	2.91	Csrp2	3.26	Arpc1a	2.17
Nfib	1.16	Anp32b	1.87	Tspan3	1.23	Prdx2	0.61	Luzp2	2.6	Rtn1	1.41	Qk	1.94	Cst3	3.37	Cd9	1.89	Hspa1a	2.86	Fth1	3.02	Cuedc2	1.88
Tuba1a	1.14	H2afv	1.84	Rpl13	1.14	Sox4	0.61	Cd81	2.5	Ttc3	1.32	39326	1.63	Sparc	3.21	Sparc	1.74	39326	2.69	Id3	2.92	Klf6	1.71
